# Supplementary material for: Severity-stratified genetic diagnosis by trio exome sequencing in isolated fetal growth restriction
Source: Front Genet. 2026 Feb 26;17:1774321. doi: 10.3389/fgene.2026.1774321 (PMC12980134; doi:10.3389/fgene.2026.1774321)
Supplement: Supplementary file 1 [file Supplementaryfile1.xlsx]

## Sheet: Sheet1
SCV_ID	variant_description_HGVS
SCV007130064	NM_001204.7:c.1771C>T
SCV007130065	NM_000142.5:c.1138G>A
SCV007130066	NM_001386298.1:c.5395C>T
SCV007130067	NM_003482.4:c.2758del
SCV007130068	NM_004004.6:c.109G>A
SCV007130069	NM_001009944.3:c.11177G>A
SCV007130070	NM_001029896.2:c.561_571del
SCV007130071	NM_005270.5:c.1189del
SCV007130072	NM_000875.5:c.3349G>T
SCV007130073	NM_014780.5:c.3129G>A
SCV007130074	NM_014780.5:c.4295-6_4313del
SCV007126490	NM_001379291.1:c.1552-1G>A
SCV007126491	NM_000516.7:c.565_568del
SCV007126492	NM_000142.5:c.1118A>G
SCV007126493	NM_000088.4:c.1012G>A
SCV007126494	NM_000089.4:c.892G>A
SCV007126495	NM_015338.6:c.3416del
SCV007126496	NM_006565.4:c.952+1G>T
SCV007126497	NM_001271043.2:c.1182_1189del
SCV007126498	NM_001830.4:c.592T>C
